# Supplementary material for: Variance explained by whole genome sequence variants in coding and regulatory genome annotations for six dairy traits
Source: BMC Genomics. 2018 Apr 5;19:237. doi: 10.1186/s12864-018-4617-x (PMC5885354; doi:10.1186/s12864-018-4617-x)
Supplement: Supplementary file 1 — Minor Allele Frequencies: Full matrix of the MAF for all classes. (XLSX 13 kb) [file 12864_2018_4617_MOESM1_ESM.xlsx]

## Sheet: Sheet1
Additional File 1 - Minor Allele Frequenc for all variants in each annotation class
Bins	Range	asRNA	lncRNA	TFBS	miRNA target sties	Splice Sites	Missense Deleterious	Missense Tolerated	Synonymous	3' UTR	5' UTR	DNA Methylated	Downstream 5K	Upstream 5K
<0.025	<0.025	47.4715	45.6208	46.5344	44.2914	19.9098	64.2232	51.7787	49.5966	54.2986	53.0658	42.0548	45.5522	45.3015
<0.05	0.026-0.05	9.50134	8.60534	8.85648	8.64844	6.59905	8.26464	7.96295	7.82117	7.98456	8.22742	9.92711	8.57463	8.76544
<0.075	0.051-0.075	6.91647	6.04387	6.19603	5.7812	5.76008	5.08114	5.60299	5.42245	5.31537	5.69305	6.76154	6.0286	6.0467
<0.1	0.076-0.1	3.71179	4.71144	4.74912	4.90499	5.15903	3.89054	4.25961	4.30406	3.94547	3.96135	5.17924	4.73993	4.80402
<0.125	0.11-0.125	3.31737	3.87077	3.67561	3.799	4.93363	2.86112	3.44051	3.48113	3.42477	3.4411	4.27451	3.94723	3.89486
<0.15	0.126-0.15	2.88773	3.02534	3.23221	3.63992	4.84598	2.21636	3.00384	3.13926	2.74967	3.09179	3.69757	3.40805	3.32481
<0.175	0.151-0.175	2.99338	3.06342	3.18553	3.05158	4.73328	1.89032	2.71736	2.79645	2.53942	2.46005	3.15434	3.00111	3.00528
<0.2	0.176-0.2	2.49331	2.66757	2.24037	2.77255	4.47032	1.56427	2.3238	2.51141	2.24212	1.96953	2.79724	2.62096	2.74614
<0.225	0.21-0.225	2.05663	2.64989	2.36873	2.73215	4.21988	1.27853	2.0109	2.24436	1.95795	2.13304	2.60379	2.39889	2.4343
<0.25	0.226-0.25	2.16228	2.32273	2.70712	2.36475	4.42024	1.20892	2.00673	2.20838	2.0253	1.92493	2.32631	2.3364	2.29022
<0.275	0.251-0.275	2.20454	2.06564	1.66861	2.2385	4.37015	1.04407	1.80369	2.05118	1.63929	1.56819	2.14702	2.02449	2.08948
<0.3	0.276-0.3	1.65516	2.02142	2.05368	1.94053	3.44353	0.945159	1.63681	1.78697	1.51774	1.62765	1.97507	1.93492	1.95087
<0.325	0.31-0.325	1.57769	1.8269	1.56359	1.92791	3.60631	0.857237	1.70635	1.79075	1.32227	1.5236	1.90961	1.92398	1.83278
<0.35	0.326-0.35	1.57064	1.77589	1.71529	1.91907	3.34335	0.747335	1.54781	1.68848	1.47503	1.41955	1.7948	1.76454	1.77822
<0.375	0.35-0.375	1.71855	1.91668	1.62194	1.51758	3.39344	0.685057	1.50192	1.49245	1.41097	1.42698	1.64923	1.82156	1.72693
<0.4	0.376-0.4	1.73968	1.62693	1.70362	1.57187	3.7691	0.696047	1.40596	1.59473	1.32556	1.20401	1.60184	1.60427	1.68648
<0.425	0.41-0.425	1.66925	1.52559	1.54026	1.73474	3.20561	0.65575	1.30584	1.54927	1.19744	1.38239	1.63311	1.62615	1.62434
<0.45	0.0426-0.45	1.57769	1.47866	1.40023	1.75368	3.34335	0.582482	1.23213	1.44132	1.227	1.36009	1.52514	1.59388	1.58238
<0.475	0.46-0.0475	1.20439	1.51879	1.43524	1.87236	3.39344	0.633769	1.34616	1.52939	1.32227	1.2932	1.50609	1.54684	1.48469
<0.5	0.476-0.5	1.57064	1.6623	1.55193	1.53778	3.08039	0.674067	1.40596	1.55022	1.07917	1.22631	1.48167	1.55135	1.63052
