# Supplementary material for: Variance explained by whole genome sequence variants in coding and regulatory genome annotations for six dairy traits
Source: BMC Genomics. 2018 Apr 5;19:237. doi: 10.1186/s12864-018-4617-x (PMC5885354; doi:10.1186/s12864-018-4617-x)
Supplement: Supplementary file 2 — Euclidean matrix with distance values showing the similarities between functional class GRM. The more similar the GRM is between two classes the lower the Euclidean distance measure is. This is also represented by the color green. The more dissimilar the GRM is between two classes the higher the Euclidean distance measure is. Represented by the red color. (XLSX 10 kb) [file 12864_2018_4617_MOESM2_ESM.xlsx]

## Sheet: Sheet1
Additional File 2 - Matrix of similarities between the genomic relationship matrices
	asRNA	lncRNA	Missense Deleterious	Missense Tolerated	3prime UTR	5prime UTR	miRNA Target Sites	TFBS	Upstream 5k	Downstream 5k	Synonymous	DNA Methylated	CDS	Splice Sites
asRNA	0	516.784	552.904	493.315	491.221	516.162	620.136	563.883	503.129	502.901	498.94	497.945	493.851	705.018
lncRNA	516.784	0	430.618	236.226	242.899	289.987	401.871	350.953	208.583	206.757	206.71	214.149	203.688	462.667
Missense Deleterious	552.904	430.618	0	327.181	355.279	399.72	536.233	493.44	418.401	405.586	414.135	398.897	380.391	761.374
Missense Tolerated	493.315	236.226	327.181	0	218.674	257.594	402.216	340.771	167.242	162.588	160.48	225.986	108.881	499.238
3prime UTR	491.221	242.899	355.279	218.674	0	264.909	420.138	351.732	234.688	223.692	221.25	232.08	212.686	528.603
5prime UTR	516.162	289.987	399.72	257.594	264.909	0	445.425	375.2	257.455	261.93	259.449	279.758	250.276	529.183
miRNA Target Sites	620.136	401.871	536.233	402.216	420.138	445.425	0	485.326	383.018	383.184	388.19	423.346	384.88	571.136
TFBS	563.883	350.953	493.44	340.771	351.732	375.2	485.326	0	318.303	324.126	319.361	360.921	317.837	520.546
Upstream 5k	503.129	208.583	418.401	167.242	234.688	257.455	383.018	318.303	0	92.5534	121.845	221.912	109.352	413.916
Downstream 5k	502.901	206.757	405.586	162.588	223.692	261.93	383.184	324.126	92.5534	0	129.792	225.1	113.943	430.187
Synonymous	498.94	206.71	414.135	160.48	221.25	259.449	388.19	319.361	121.845	129.792	0	202.496	64.0639	409.388
DNA Methylated	497.945	214.149	398.897	225.986	232.08	279.758	423.346	360.921	221.912	225.1	202.496	0	200.375	489.562
CDS	493.851	203.688	380.391	108.881	212.686	250.276	384.88	317.837	109.352	113.943	64.0639	200.375	0	427.015
Splice Sites	705.018	462.667	761.374	499.238	528.603	529.183	571.136	520.546	413.916	430.187	409.388	489.562	427.015	0
