# Supplementary material for: Variance explained by whole genome sequence variants in coding and regulatory genome annotations for six dairy traits
Source: BMC Genomics. 2018 Apr 5;19:237. doi: 10.1186/s12864-018-4617-x (PMC5885354; doi:10.1186/s12864-018-4617-x)
Supplement: Supplementary file 3 — The heritability for each trait along with the permutated heritability obtained from the permutation test using the same number but randomly chosen SNPs (which was replicated 5 times and significance is determined as greater or less than the average of the proportion of variance explained by the randomly chosen SNP ± 2 × S.E). The heritability percent difference is simply the difference between the class heritability and the permutated heritability multiplied by 100. (XLSX 13 kb) [file 12864_2018_4617_MOESM3_ESM.xlsx]

## Sheet: Sheet1
Additional File 3 - Variance component analysis using ASREML in dairy traits
Traits	asRNA				lncRNA				miRNA Target Sites
	n of SNP MAF > 0.001	Heritability ± S.E	Permutated Heritability ± S.E	Heritability Percent Difference	n of SNP MAF > 0.001	Heritability ± S.E	Permutated Heritability ± S.E	Heritability Percent Difference	n of SNP MAF > 0.001	Heritability ± S.E	Permutated Heritability ± S.E	Heritability Percent Difference
Fat Yeild	12824	0.40 ± 0.01	0.26 ± 0.01	56.2741	132681	0.28 ± 0.01	0.28 ± 0.01	0.685921	71805	0.31 ± 0.01	0.27 ± 0.01	13.6716
Milk Yeild	12824	0.48 ± 0.01	0.31 ± 0.01	52.8725	132681	0.34 ± 0.01	0.35 ± 0.01	-2.26524	71805	0.37 ± 0.01	0.34 ± 0.01	7.81742
Protein	12824	0.43 ± 0.01	0.27 ± 0.01	56.9176	132681	0.29 ± 0.01	0.28 ± 0.01	0.238999	71805	0.32 ± 0.01	0.28 ± 0.01	12.5724
Fat Percent	12824	0.60 ± 0.01	0.37 ± 0.01	63.0147	132681	0.50 ± 0.01	0.55 ± 0.01	-8.8653	71805	0.50 ± 0.01	0.52 ± 0.01	-4.73721
Protein Percent	12824	0.59 ± 0.01	0.39 ± 0.01	50.9298	132681	0.53 ± 0.01	0.56 ± 0.01	-6.56584	71805	0.53 ± 0.01	0.53 ± 0.01	0.167613
Fertility	12824	0.02 ± 0.00	0.01 ± 0.00	12.7379	132681	0.02 ± 0.00	0.02 ± 0.00	-0.130548	71805	0.02 ± 0.00	0.02 ± 0.00	8.26772
Traits	Splice Sites				Missense Deleterious				Missense Tolerated
	n of SNP MAF > 0.001	Heritability ± S.E	Permutated Heritability ± S.E	Heritability Percent Difference	n of SNP MAF > 0.001	Heritability ± S.E	Permutated Heritability ± S.E	Heritability Percent Difference	n of SNP MAF > 0.001	Heritability ± S.E	Permutated Heritability ± S.E	Heritability Percent Difference
Fat Yeild	193171	0.32 ± 0.01	0.29 ± 0.01	9.23454	23032	0.24 ± 0.01	0.25 ± 0.01	-3.32912	63418	0.27 ± 0.01	0.27 ± 0.01	-0.142173
Milk Yeild	193171	0.39 ± 0.01	0.36 ± 0.01	7.97065	23032	0.31 ± 0.01	0.31 ± 0.01	-2.44058	63418	0.34 ± 0.01	0.34 ± 0.01	0.713649
Protein	193171	0.34 ± 0.01	0.31 ± 0.01	8.84507	23032	0.26 ± 0.01	0.27 ± 0.01	-2.44085	63418	0.28 ± 0.01	0.28 ± 0.01	0.689953
Fat Percent	193171	0.49 ± 0.01	0.42 ± 0.01	14.8866	23032	0.41 ± 0.01	0.39 ± 0.01	4.46383	63418	0.50 ± 0.01	0.47 ± 0.01	5.34531
Protein Percent	193171	0.51 ± 0.01	0.44 ± 0.01	16.4321	23032	0.41 ± 0.01	0.42 ± 0.01	-2.90472	63418	0.49 ± 0.01	0.5 ± 0.01	-0.875572
Fertility	193171	0.01 ± 0.00	0.01 ± 0.00	5.72337	23032	0.01 ± 0.00	0.01 ± 0.00	-2.91262	63418	0.02 ± 0.00	0.02 ± 0.00	1.06383
Traits	Synonymous				CDS				TFBS
	n of SNP MAF > 0.001	Heritability ± S.E	Permutated Heritability ± S.E	Heritability Percent Difference	n of SNP MAF > 0.001	Heritability ± S.E	Permutated Heritability ± S.E	Heritability Percent Difference	n of SNP MAF > 0.001	Heritability ± S.E	Permutated Heritability ± S.E	Heritability Percent Difference
Fat Yeild	92531	0.27 ± 0.01	0.27 ± 0.01	0.286008	136867	0.28 ± 0.01	0.28 ± 0.01	1.17843	7728	0.37 ± 0.01	0.29 ± 0.01	30.4015
Milk Yeild	92531	0.35 ± 0.01	0.35 ± 0.01	0.335512	136867	0.36 ± 0.01	0.35 ± 0.01	0.822462	7728	0.44 ± 0.01	0.35 ± 0.01	24.1871
Protein	92531	0.29 ± 0.01	0.28 ± 0.01	2.13339	136867	0.29 ± 0.01	0.29 ± 0.01	1.44928	7728	0.39 ± 0.01	0.31 ± 0.01	26.635
Fat Percent	92531	0.51 ± 0.01	0.51 ± 0.01	-0.0546043	136867	0.53 ± 0.01	0.52 ± 0.01	1.92109	7728	0.52 ± 0.01	0.41 ± 0.01	26.205
Protein Percent	92531	0.53 ± 0.01	0.53 ± 0.01	0.10943	136867	0.56 ± 0.01	0.55 ± 0.01	1.43561	7728	0.52 ± 0.01	0.43 ± 0.01	22.6964
Fertility	92531	0.02 ± 0.00	0.02 ± 0.00	1.69492	136867	0.02 ± 0.00	0.02 ± 0.00	0.905563	7728	0.01 ± 0.00	0.01 ± 0.00	4.97667
Traits	5 prime UTR				3 prime UTR				DNA Methylated Regions
	n of SNP MAF > 0.001	Heritability ± S.E	Permutated Heritability ± S.E	Heritability Percent Difference	n of SNP MAF > 0.001	Heritability ± S.E	Permutated Heritability ± S.E	Heritability Percent Difference	n of SNP MAF > 0.001	Heritability ± S.E	Permutated Heritability ± S.E	Heritability Percent Difference
Fat Yeild	11865	0.28 ± 0.01	0.25 ± 0.01	11.418	53782	0.27 ± 0.01	0.27 ± 0.01	3.25105	193171	0.28 ± 0.01	0.28 ± 0.01	-1.03159
Milk Yeild	11865	0.34 ± 0.01	0.3 ± 0.01	10.0749	53782	0.34 ± 0.01	0.34 ± 0.01	1.55787	193171	0.34 ± 0.01	0.35 ± 0.01	-2.50752
Protein	11865	0.29 ± 0.01	0.26 ± 0.01	8.93304	53782	0.28 ± 0.01	0.28 ± 0.01	2.69822	193171	0.29 ± 0.01	0.28 ± 0.01	0.556103
Fat Percent	11865	0.45 ± 0.01	0.37 ± 0.01	22.6986	53782	0.48 ± 0.01	0.49 ± 0.01	-2.04239	193171	0.54 ± 0.01	0.56 ± 0.01	-4.94344
Protein Percent	11865	0.45 ± 0.01	0.39 ± 0.01	15.5143	53782	0.4 ± 0.01	0.5 ± 0.01	-3.18313	193171	0.57 ± 0.01	0.58 ± 0.01	-0.128553
Fertility	11865	0.01 ± 0.00	0.01 ± 0.00	1.04012	53782	0.02 ± 0.00	0.02 ± 0.00	0.265604	193171	0.02 ± 0.01	0.02 ± 0.00	2.06718
Traits	Downstream5k				Upstream5k
	n of SNP MAF > 0.001	Heritability ± S.E	Permutated Heritability ± S.E	Heritability Percent Difference	n of SNP MAF > 0.001	Heritability ± S.E	Permutated Heritability ± S.E	Heritability Percent Difference
Fat Yeild	665501	0.29 ± 0.01	0.29 ± 0.01	0.168055	782245	0.29 ± 0.01	0.29 ± 0.01	-0.285993
Milk Yeild	665501	0.36 ± 0.01	0.37 ± 0.01	-0.551882	782245	0.37 ± 0.01	0.37 ± 0.01	0.516304
Protein	665501	0.30 ± 0.01	0.29 ± 0.01	0.285462	782245	0.30 ± 0.01	0.3 ± 0.01	1.08291
Fat Percent	665501	0.59 ± 0.01	0.59 ± 0.01	0.405024	782245	0.60 ± 0.01	0.59 ± 0.01	0.925989
Protein Percent	665501	0.58 ± 0.01	0.6 ± 0.01	-4.36136	782245	0.59 ± 0.01	0.61 ± 0.01	-2.87853
Fertility	665501	0.02 ± 0.00	0.02 ± 0.00	0.893997	782245	0.02 ± 0.00	0.02 ± 0.00	2.4173
