# Supplementary material for: Variance explained by whole genome sequence variants in coding and regulatory genome annotations for six dairy traits
Source: BMC Genomics. 2018 Apr 5;19:237. doi: 10.1186/s12864-018-4617-x (PMC5885354; doi:10.1186/s12864-018-4617-x)
Supplement: Supplementary file 4 — Variance Component Analysis 2: performed using variants with MAF thresholds of 0.000000001 and 0.1. For each functional class is the proportion of variance captured by each class, along with the total proportion of variance captured for each trait represented as a percentage, in brackets. (XLSX 11 kb) [file 12864_2018_4617_MOESM4_ESM.xlsx]

## Sheet: Sheet1
Additional File 4 - Proportion of variance captured by each class when using a MAF < 0.000000001 & MAF < 0.01
	Fat (Kg)		Milk (Kg)		Protein (Kg)		Fat Percent*		Protein Percent*		Fertility (calving interval, days)
Traits	Variance explained per SNP MAF < 0.000000001	Variance explained per SNP MAF < 0.01	Variance explained per SNP MAF < 0.000000001	Variance explained per SNP MAF < 0.01	Variance explained per SNP MAF < 0.000000001	Variance explained per SNP MAF < 0.01	Variance explained per SNP MAF < 0.000000001	Variance explained per SNP MAF < 0.01	Variance explained per SNP MAF < 0.000000001	Variance explained per SNP MAF < 0.01	Variance explained per SNP MAF < 0.000000001	Variance explained per SNP MAF < 0.01
asRNA	0.34 (0.21%)	0 (0%)	0.69 (0.03%)	0.69 (0%)	0 (0%)	0 (0%)	0 (0%)	0 (0%)	0 (0%)	0 (0%)	0 (0%)	2.33 (2.86%)
lncRNA	24.33 (15.46%)	24.82 (16.05%)	14,374.05 (14.12%)	14,066.98 (10.03%)	15.16 (14.55%)	15.58 (15.37%)	0.11 (2.15%)	0.17 (3.09%)	0.09 (7.8%)	0.1 (8.09%)	4.05 (4.36%)	5.86 (7.2%)
Splice Sites	20.67 (13.13%)	9.84 (6.36%)	15,594.76 (14.86%)	7,432.08 (5.3%)	9.62 (9.23%)	2.86 (2.82%)	0.89 (16.83%)	0.43 (7.92%)	0.18 (15%)	0.1 (7.85%)	8.57 (9.23%)	0 (0%)
Missense Deleterious	0 (0%)	0 (0%)	0.69 (0%)	0.69 (0%)	0 (0%)	0 (0%)	0 (0%)	0 (0%)	0 (0%)	0 (0%)	0 (0%)	0 (0%)
Missense Tolerated	0 (0%)	1.01 (0.65%)	0.69 (0.54%)	1,363.78 (0.97%)	0.34 (0.33%)	0.17 (0.17%)	0 (0%)	0 (0%)	0 (0%)	0 (0%)	0 (0%)	0 (0%)
3' UTR	0.59 (0.38%)	7.75 (5.01%)	2,474.32 (2.64%)	8,086.16 (5.76%)	4.13 (3.97%)	10.41 (10.27%)	0.03 (0.51%)	0.22 (3.94%)	0.02 (1.68%)	0.1 (7.85%)	0 (0%)	4.16 (5.11%)
5' UTR	0 (0%)	0.79 (0.51%)	69.74 (1.45%)	4,142.3 (2.95%)	1.4 (1.35%)	3.39 (3.34%)	0.01 (0.15%)	0.03 (0.62%)	0 (0%)	0.02 (1.4%)	0 (0%)	0 (0%)
miRNA Target Sites	11.22 (7.13%)	9.52 (6.15%)	13,435.98 (8.2%)	13,036.58 (9.29%)	11.18 (10.73%)	9.82 (9.68%)	0.18 (3.42%)	0.13 (2.34%)	0.07 (6.04%)	0.09 (7.31%)	0 (0%)	0.09 (0.11%)
TFBS	2.23 (1.41%)	1.9 (1.23%)	94.59 (3.44%)	2,999.25 (2.14%)	0 (0%)	1.8 (1.78%)	0.04 (0.78%)	0.07 (1.3%)	0.01 (1.17%)	0.02 (1.24%)	6.83 (7.35%)	1.09 (1.34%)
Upstream 5k	12.93 (8.22%)	14.11 (9.12%)	22,056.88 (0.81%)	16,027.56 (11.42%)	22.27 (21.37%)	16.83 (16.61%)	0.58 (10.96%)	0.59 (10.7%)	0.21 (17.35%)	0.21 (16.49%)	51.7 (55.68%)	49.15 (60.31%)
Downstream 5k	17.24 (10.95%)	10.36 (6.7%)	12,797.27 (8.34%)	8,095.19 (5.77%)	13.5 (12.95%)	9.06 (8.94%)	0.06 (1.22%)	0 (0%)	0.15 (12.74%)	0.13 (10.19%)	5.83 (6.28%)	0 (0%)
DNA Methylated	50.82 (32.29%)	38.78 (25.07%)	37,591.59 (34.14%)	27,129.09 (19.34%)	21.33 (20.46%)	14.63 (14.43%)	2.6 (49.36%)	2.63 (48.09%)	0.33 (27.83%)	0.32 (24.73%)	7.72 (8.31%)	0.85 (1.04%)
Synonymous	17 (10.8%)	35.78 (23.14%)	25,273.2 (11.42%)	37,919.2 (27.03%)	5.28 (5.06%)	16.82 (16.6%)	0.77 (14.62%)	1.21 (22%)	0.12 (10.39%)	0.19 (14.85%)	8.15 (8.77%)	17.95 (22.02%)
Error	124.45	136.6	72409.2	85661.7	76.23	85.69	1.15	1.31	0.22	0.25	543.44	535.3
