# Supplementary material for: Variance explained by whole genome sequence variants in coding and regulatory genome annotations for six dairy traits
Source: BMC Genomics. 2018 Apr 5;19:237. doi: 10.1186/s12864-018-4617-x (PMC5885354; doi:10.1186/s12864-018-4617-x)
Supplement: Supplementary file 5 — Variance Component Analysis 2: performed using variants with MAF thresholds of 0.000000001 and 0.1. For each functional class is the variance explained per sequence variant along with the variance component. (XLSX 10 kb) [file 12864_2018_4617_MOESM5_ESM.xlsx]

## Sheet: Sheet1
Additional File 5 - Variance Explained per SNP when using an MAF < 0.000000001 & MAF < 0.01
	Number of SNP		Fat (Kg)		Milk (Kg)		Protein (Kg)		Fat Percent*		Protein Percent*		Fertility (calving interval, days)
Traits	n of SNP MAF < 0.000000001	n of SNP MAF < 0.01	Variance explained per SNP MAF < 0.000000001	Variance explained per SNP MAF < 0.01	Variance explained per SNP MAF < 0.000000001	Variance explained per SNP MAF < 0.01	Variance explained per SNP MAF < 0.000000001	Variance explained per SNP MAF < 0.01	Variance explained per SNP MAF < 0.000000001	Variance explained per SNP MAF < 0.01	Variance explained per SNP MAF < 0.000000001	Variance explained per SNP MAF < 0.01	Variance explained per SNP MAF < 0.000000001	Variance explained per SNP MAF < 0.01
asRNA	12745	8728	0.09	0	0	0	0	0	0	0	0	0	0	0.43
lncRNA	130478	90498	0.66	0.94	0.51	0.69	0.64	0.92	0.13	0.28	0.51	0.75	0.05	0.11
Splice Sites	7710	6777	9.51	4.99	9.36	4.85	6.91	2.25	17.91	9.43	16.4	9.73	1.75	0
Missense Deleterious	22548	12111	0	0	0	0	0	0	0	0	0	0	0	0
Missense Tolerated	62043	39841	0	0.09	0	0.15	0.03	0.02	0	0	0	0	0	0
3' UTR	51693	32526	0.04	0.82	0.22	1.1	0.44	1.71	0.08	0.98	0.28	2.02	0	0.21
5' UTR	11694	7401	0	0.37	0.03	2.48	0.67	2.45	0.11	0.67	0	1.54	0	0
miRNA Target Sites	71066	50338	0.56	0.65	0.87	1.15	0.87	1.04	0.39	0.38	0.72	1.21	0	0
TFBS	7657	5281	1.03	1.24	0.06	2.51	0	1.82	0.84	1.97	1.3	1.99	1.4	0.34
Upstream 5k	768828	533569	0.06	0.09	0.13	0.13	0.16	0.17	0.12	0.16	0.19	0.26	0.11	0.15
Downstream 5k	653587	453523	0.09	0.08	0.09	0.08	0.11	0.11	0.02	0	0.16	0.19	0.01	0
DNA Methylated	190310	135712	0.95	0.98	0.91	0.88	0.62	0.58	2.13	2.86	1.23	1.53	0.06	0.01
Synonymous	91006	60399	0.66	2.03	1.28	2.78	0.32	1.49	1.32	2.94	0.97	2.06	0.14	0.48
